# Supplementary material for: LC-AMP-F1 Derived from the Venom of the Wolf Spider Lycosa coelestis, Exhibits Antimicrobial and Antibiofilm Activities
Source: Pharmaceutics. 2024 Jan 19;16(1):129. doi: 10.3390/pharmaceutics16010129 (PMC10818355; doi:10.3390/pharmaceutics16010129)
Supplement: Supplementary file 1 [file pharmaceutics-16-00129-s001.zip]

Archive with 1 entries (1 files):
- pharmaceutics-2764629-supplementary.pdf
